# Supplementary material for: Adenosine Monophosphate as a Metabolic Adjuvant Enhances Antibiotic Efficacy against Drug-Resistant Bacterial Pathogens
Source: Pharmaceuticals (Basel). 2024 Jul 11;17(7):933. doi: 10.3390/ph17070933 (PMC11280336; doi:10.3390/ph17070933)
Supplement: Supplementary file 1 [file pharmaceuticals-17-00933-s001.zip]

Archive with 1 entries (1 files):
- pharmaceuticals-3061247-supplementary.pdf
